# Supplementary material for: Photocatalytic Reduction of CO2 into CO with Cyclometalated Pt(II) Complexes of N^C^N Pincer Dipyridylbenzene Ligands: A DFT Study
Source: Molecules. 2024 Jan 14;29(2):403. doi: 10.3390/molecules29020403 (PMC10820273; doi:10.3390/molecules29020403)
Supplement: Supplementary file 1 [file molecules-29-00403-s001.zip]

Archive with 1 entries (1 files):
- molecules-2815125-supplementary.pdf
